# Supplementary material for: Effects of transcutaneous electrical acupoint stimulation on early postoperative pain and recovery: a comprehensive systematic review and meta-analysis of randomized controlled trials
Source: Front Med (Lausanne). 2024 Apr 29;11:1302057. doi: 10.3389/fmed.2024.1302057 (PMC11092893; doi:10.3389/fmed.2024.1302057)
Supplement: Supplementary file 1 [file Data_Sheet_1.ZIP]

Archive with 2 entries (2 files):
- Supplementary material/Supplementary material 1.docx
- Supplementary material/Supplementary material 2.docx
